# Supplementary material for: The Role of GaN in the Heterostructure WS2/GaN for SERS Applications
Source: Materials (Basel). 2023 Apr 12;16(8):3054. doi: 10.3390/ma16083054 (PMC10143599; doi:10.3390/ma16083054)
Supplement: Supplementary file 1 [file materials-16-03054-s001.zip]

Archive with 1 entries (1 files):
- materials-2305113-supplementary.pdf
